# Supplementary material for: Safe and Effective Delivery of mRNA Using Modified PEI-Based Lipopolymers
Source: Pharmaceutics. 2023 Jan 26;15(2):410. doi: 10.3390/pharmaceutics15020410 (PMC9967631; doi:10.3390/pharmaceutics15020410)
Supplement: Supplementary file 1 [file pharmaceutics-15-00410-s001.zip]

Archive with 1 entries (1 files):
- pharmaceutics-2056530-supplementary.pdf
